# Supplementary material for: Effect of Nitrogen Doping on the Optical Bandgap and Electrical Conductivity of Nitrogen-Doped Reduced Graphene Oxide
Source: Molecules. 2021 Oct 25;26(21):6424. doi: 10.3390/molecules26216424 (PMC8588234; doi:10.3390/molecules26216424)
Supplement: Supplementary file 1 [file molecules-26-06424-s001.zip]

Archive with 1 entries (1 files):
- molecules-1329615-supplementary.pdf
